# Supplementary material for: Identification of a Novel Oxidative Stress-Based Molecular Classification and Treatment Vulnerabilities in WHO Grade 2/3 Meningiomas
Source: Oncol Res. 2025 Sep 26;33(10):2903–21. doi: 10.32604/or.2025.066308 (PMC12494116; doi:10.32604/or.2025.066308)
Supplement: Supplementary file 5 [file OncolRes-33-66308-s005.xlsx]

## Sheet: Sheet1
Sample_ID	Sample	Age	Grade	Sex	Grade_Group	Group
M1	GSM5566906	64	2	Male	Grade_2	High_Grade
M10	GSM5566907	13.6	2	Female	Grade_2	High_Grade
M100	GSM5566908	43.1	2	Female	Grade_2	High_Grade
M101	GSM5566909	74.9	2	Female	Grade_2	High_Grade
M102	GSM5566910	30.2	2	Female	Grade_2	High_Grade
M103	GSM5566911	44.2	2	Female	Grade_2	High_Grade
M104	GSM5566912	45.4	2	Male	Grade_2	High_Grade
M105	GSM5566913	57.5	1	Female	Grade_1	Low_Grade
M106	GSM5566914	67.7	2	Female	Grade_2	High_Grade
M107	GSM5566915	63.9	2	Female	Grade_2	High_Grade
M108	GSM5566916	72.2	3	Male	Grade_3	High_Grade
M110	GSM5566917	66.4	2	Female	Grade_2	High_Grade
M111	GSM5566918	51	3	Female	Grade_3	High_Grade
M112	GSM5566919	67.1	2	Male	Grade_2	High_Grade
M113	GSM5566920	58.6	2	Male	Grade_2	High_Grade
M114	GSM5566921	36.9	2	Female	Grade_2	High_Grade
M115	GSM5566922	54.5	2	Female	Grade_2	High_Grade
M116	GSM5566923	70.2	2	Female	Grade_2	High_Grade
M117	GSM5566924	72.8	3	Female	Grade_3	High_Grade
M119	GSM5566925	42.9	2	Female	Grade_2	High_Grade
M12	GSM5566926	75.3	2	Female	Grade_2	High_Grade
M120	GSM5566927	49.2	2	Female	Grade_2	High_Grade
M122	GSM5566928	46.3	2	Female	Grade_2	High_Grade
M123	GSM5566929	55.7	2	Male	Grade_2	High_Grade
M124	GSM5566930	55.6	2	Female	Grade_2	High_Grade
M125	GSM5566931	33	3	Female	Grade_3	High_Grade
M126	GSM5566932	61.3	3	Male	Grade_3	High_Grade
M127	GSM5566933	47.5	1	Female	Grade_1	Low_Grade
M128	GSM5566934	23.3	1	Male	Grade_1	Low_Grade
M129	GSM5566935	60.6	1	Female	Grade_1	Low_Grade
M13	GSM5566936	72.1	2	Male	Grade_2	High_Grade
M130	GSM5566937	42	1	Female	Grade_1	Low_Grade
M132	GSM5566938	60.8	1	Female	Grade_1	Low_Grade
M133	GSM5566939	66.5	1	Female	Grade_1	Low_Grade
M134	GSM5566940	38.9	1	Female	Grade_1	Low_Grade
M135	GSM5566941	45.8	1	Male	Grade_1	Low_Grade
M137	GSM5566942	48.2	1	Female	Grade_1	Low_Grade
M139	GSM5566943	48.8	1	Female	Grade_1	Low_Grade
M14	GSM5566944	11.2	2	Male	Grade_2	High_Grade
M141	GSM5566945	53.6	1	Male	Grade_1	Low_Grade
M142	GSM5566946	59.1	1	Female	Grade_1	Low_Grade
M143	GSM5566947	51.2	1	Female	Grade_1	Low_Grade
M144	GSM5566948	71.7	1	Female	Grade_1	Low_Grade
M145	GSM5566949	49.7	1	Male	Grade_1	Low_Grade
M146	GSM5566950	59.5	1	Female	Grade_1	Low_Grade
M147	GSM5566951	57.2	1	Female	Grade_1	Low_Grade
M15	GSM5566952	38.6	3	Male	Grade_3	High_Grade
M150	GSM5566953	63.9	1	Female	Grade_1	Low_Grade
M152	GSM5566954	71	1	Female	Grade_1	Low_Grade
M153	GSM5566955	33.2	1	Female	Grade_1	Low_Grade
M155	GSM5566956	47.5	1	Female	Grade_1	Low_Grade
M156	GSM5566957	53.6	1	Female	Grade_1	Low_Grade
M157	GSM5566958	64	1	Female	Grade_1	Low_Grade
M158	GSM5566959	48.1	1	Female	Grade_1	Low_Grade
M159	GSM5566960	57	1	Male	Grade_1	Low_Grade
M160	GSM5566961	64.3	1	Female	Grade_1	Low_Grade
M161	GSM5566962	59.7	1	Male	Grade_1	Low_Grade
M162	GSM5566963	66.1	1	Female	Grade_1	Low_Grade
M163	GSM5566964	31.4	1	Male	Grade_1	Low_Grade
M164	GSM5566965	55	1	Female	Grade_1	Low_Grade
M165	GSM5566966	38	1	Female	Grade_1	Low_Grade
M166	GSM5566967	69.7	1	Male	Grade_1	Low_Grade
M167	GSM5566968	46	1	Female	Grade_1	Low_Grade
M168	GSM5566969	41.3	1	Female	Grade_1	Low_Grade
M169	GSM5566970	76.7	1	Male	Grade_1	Low_Grade
M17	GSM5566971	65.5	2	Female	Grade_2	High_Grade
M170	GSM5566972	54.4	1	Male	Grade_1	Low_Grade
M171	GSM5566973	54.1	1	Male	Grade_1	Low_Grade
M173	GSM5566974	62.9	1	Female	Grade_1	Low_Grade
M174	GSM5566975	62	1	Female	Grade_1	Low_Grade
M175	GSM5566976	61.7	1	Female	Grade_1	Low_Grade
M176	GSM5566977	33.5	1	Male	Grade_1	Low_Grade
M178	GSM5566978	45	1	Female	Grade_1	Low_Grade
M179	GSM5566979	38.1	1	Female	Grade_1	Low_Grade
M18	GSM5566980	70.3	2	Male	Grade_2	High_Grade
M180	GSM5566981	58.2	1	Female	Grade_1	Low_Grade
M181	GSM5566982	61	2	Male	Grade_2	High_Grade
M182	GSM5566983	53.4	1	Male	Grade_1	Low_Grade
M183	GSM5566984	55.6	1	Female	Grade_1	Low_Grade
M184	GSM5566985	44.7	2	Female	Grade_2	High_Grade
M185	GSM5566986	58.2	1	Female	Grade_1	Low_Grade
M186	GSM5566987	34.5	1	Female	Grade_1	Low_Grade
M187	GSM5566988	56.7	1	Female	Grade_1	Low_Grade
M188	GSM5566989	43	2	Female	Grade_2	High_Grade
M189	GSM5566990	65.8	1	Male	Grade_1	Low_Grade
M19	GSM5566991	74.6	2	Female	Grade_2	High_Grade
M190	GSM5566992	60.7	1	Female	Grade_1	Low_Grade
M191	GSM5566993	54.1	1	Female	Grade_1	Low_Grade
M192	GSM5566994	41.8	2	Male	Grade_2	High_Grade
M193	GSM5566995	43.4	1	Female	Grade_1	Low_Grade
M194	GSM5566996	63.4	1	Female	Grade_1	Low_Grade
M197	GSM5566997	36.5	1	Female	Grade_1	Low_Grade
M198	GSM5566998	79.7	2	Female	Grade_2	High_Grade
M199	GSM5566999	30.4	1	Female	Grade_1	Low_Grade
M2	GSM5567000	58.6	2	Male	Grade_2	High_Grade
M20	GSM5567001	62.7	3	Female	Grade_3	High_Grade
M200	GSM5567002	43.9	1	Female	Grade_1	Low_Grade
M201	GSM5567003	31.6	1	Male	Grade_1	Low_Grade
M202	GSM5567004	67.6	1	Female	Grade_1	Low_Grade
M203	GSM5567005	64.1	1	Female	Grade_1	Low_Grade
M205	GSM5567006	69.7	1	Female	Grade_1	Low_Grade
M206	GSM5567007	58.2	1	Male	Grade_1	Low_Grade
M207	GSM5567008	72.5	1	Female	Grade_1	Low_Grade
M208	GSM5567009	67.8	1	Female	Grade_1	Low_Grade
M209	GSM5567010	51.6	1	Female	Grade_1	Low_Grade
M21	GSM5567011	70.3	3	Female	Grade_3	High_Grade
M210	GSM5567012	67.5	1	Female	Grade_1	Low_Grade
M212	GSM5567013	41.2	1	Female	Grade_1	Low_Grade
M213	GSM5567014	42.1	1	Female	Grade_1	Low_Grade
M214	GSM5567015	26	1	Male	Grade_1	Low_Grade
M215	GSM5567016	58.7	2	Female	Grade_2	High_Grade
M216	GSM5567017	59.4	1	Female	Grade_1	Low_Grade
M217	GSM5567018	55.3	1	Male	Grade_1	Low_Grade
M218	GSM5567019	51.9	1	Female	Grade_1	Low_Grade
M219	GSM5567020	64.7	2	Female	Grade_2	High_Grade
M221	GSM5567021	52.4	1	Male	Grade_1	Low_Grade
M222	GSM5567022	43.2	1	Female	Grade_1	Low_Grade
M224	GSM5567023	26.1	2	Male	Grade_2	High_Grade
M225	GSM5567024	60.7	1	Male	Grade_1	Low_Grade
M226	GSM5567025	39.7	1	Female	Grade_1	Low_Grade
M227	GSM5567026	51.5	1	Female	Grade_1	Low_Grade
M228	GSM5567027	79.7	2	Female	Grade_2	High_Grade
M23	GSM5567028	64.2	2	Male	Grade_2	High_Grade
M230	GSM5567029	36.8	2	Female	Grade_2	High_Grade
M231	GSM5567030	75.8	2	Male	Grade_2	High_Grade
M232	GSM5567031	58.6	3	Female	Grade_3	High_Grade
M233	GSM5567032	66	2	Male	Grade_2	High_Grade
M234	GSM5567033	46.9	2	Female	Grade_2	High_Grade
M235	GSM5567034	48.4	1	Female	Grade_1	Low_Grade
M3	GSM5567035	48.3	2	Female	Grade_2	High_Grade
M4	GSM5567036	44.5	2	Male	Grade_2	High_Grade
M43	GSM5567037	52.6	3	Female	Grade_3	High_Grade
M44	GSM5567038	58.3	2	Female	Grade_2	High_Grade
M45	GSM5567039	43.3	2	Male	Grade_2	High_Grade
M46	GSM5567040	39.1	3	Female	Grade_3	High_Grade
M47	GSM5567041	74.1	3	Male	Grade_3	High_Grade
M48	GSM5567042	77.2	3	Female	Grade_3	High_Grade
M49	GSM5567043	43	1	Female	Grade_1	Low_Grade
M5	GSM5567044	60.4	1	Female	Grade_1	Low_Grade
M51	GSM5567045	60.4	2	Male	Grade_2	High_Grade
M52	GSM5567046	55.1	2	Female	Grade_2	High_Grade
M53	GSM5567047	29.6	3	Male	Grade_3	High_Grade
M54	GSM5567048	70.9	3	Male	Grade_3	High_Grade
M55	GSM5567049	74.3	2	Male	Grade_2	High_Grade
M56	GSM5567050	62.3	2	Female	Grade_2	High_Grade
M57	GSM5567051	80.6	2	Female	Grade_2	High_Grade
M58	GSM5567052	72.3	3	Female	Grade_3	High_Grade
M59	GSM5567053	71.2	2	Female	Grade_2	High_Grade
M6	GSM5567054	30.6	2	Female	Grade_2	High_Grade
M60	GSM5567055	73.2	2	Male	Grade_2	High_Grade
M61	GSM5567056	53.9	2	Male	Grade_2	High_Grade
M62	GSM5567057	57.3	2	Female	Grade_2	High_Grade
M63	GSM5567058	58.1	3	Male	Grade_3	High_Grade
M64	GSM5567059	74.8	1	Male	Grade_1	Low_Grade
M65	GSM5567060	43.3	3	Male	Grade_3	High_Grade
M67	GSM5567061	83	1	Female	Grade_1	Low_Grade
M68	GSM5567062	65.1	2	Female	Grade_2	High_Grade
M69	GSM5567063	68.9	3	Male	Grade_3	High_Grade
M7	GSM5567064	78.3	2	Male	Grade_2	High_Grade
M70	GSM5567065	61.9	2	Male	Grade_2	High_Grade
M71	GSM5567066	45.5	1	Female	Grade_1	Low_Grade
M72	GSM5567067	62	2	Male	Grade_2	High_Grade
M73	GSM5567068	58.1	3	Female	Grade_3	High_Grade
M74	GSM5567069	73	2	Male	Grade_2	High_Grade
M75	GSM5567070	53.9	3	Female	Grade_3	High_Grade
M76	GSM5567071	63.2	2	Female	Grade_2	High_Grade
M77	GSM5567072	71.8	2	Male	Grade_2	High_Grade
M79	GSM5567073	31.6	2	Female	Grade_2	High_Grade
M8	GSM5567074	37.5	2	Female	Grade_2	High_Grade
M80	GSM5567075	65.7	2	Female	Grade_2	High_Grade
M83	GSM5567076	20.7	3	Female	Grade_3	High_Grade
M86	GSM5567077	62.7	2	Female	Grade_2	High_Grade
M87	GSM5567078	76.2	1	Male	Grade_1	Low_Grade
M89	GSM5567079	52.6	3	Female	Grade_3	High_Grade
M9	GSM5567080	57	2	Female	Grade_2	High_Grade
M90	GSM5567081	57.4	1	Male	Grade_1	Low_Grade
M91	GSM5567082	51.1	2	Male	Grade_2	High_Grade
M92	GSM5567083	52.2	2	Male	Grade_2	High_Grade
M93	GSM5567084	64.7	2	Female	Grade_2	High_Grade
M94	GSM5567085	38.4	2	Male	Grade_2	High_Grade
M95	GSM5567086	50.4	2	Female	Grade_2	High_Grade
M96	GSM5567087	39.8	2	Female	Grade_2	High_Grade
M97	GSM5567088	74.2	3	Female	Grade_3	High_Grade
M98	GSM5567089	69	2	Male	Grade_2	High_Grade
M99	GSM5567090	60.4	3	Female	Grade_3	High_Grade
