# Supplementary material for: Identification of a Novel Oxidative Stress-Based Molecular Classification and Treatment Vulnerabilities in WHO Grade 2/3 Meningiomas
Source: Oncol Res. 2025 Sep 26;33(10):2903–21. doi: 10.32604/or.2025.066308 (PMC12494116; doi:10.32604/or.2025.066308)
Supplement: Supplementary file 6 [file OncolRes-33-66308-s006.xlsx]

## Sheet: Sheet1
AKR1C2
ALB
ALOX12
AOX1
APOE
ATOX1
B2M
BAG2
BNIP3
CAT
CCL5
CCS
CYBB
CYGB
DHCR24
DUOX1
DUOX2
DUSP1
EPHX2
EPX
FHL2
FOXM1
FTH1
GCLC
GCLM
GLA
GPX1
GPX2
GPX3
GPX4
GPX5
GPX6
GPX7
GSR
GSS
GSTP1
GSTZ1
GTF2I
HGDC
HMOX1
HPRT1
HSP90AA1
HSPA1A
KRT1
LHPP
LPO
MB
MBL2
MGST3
MPO
MPV17
MSRA
MT3
NCF1
NCF2
NCOA7
NOS2
NOX4
NOX5
NQO1
NUDT1
OXR1
OXSR1
PDLIM1
PNKP
PRDX1
PRDX2
PRDX3
PRDX4
PRDX5
PRDX6
PREX1
PRNP
PTGR1
PTGS1
PTGS2
PXDN
RNF7
RPLP0
SCARA3
SEPP1
SFTPD
SIRT2
SLC7A11
SOD1
SOD2
SOD3
SPINK1
SQSTM1
SRXN1
STK25
TPO
TRAPPC6A
TTN
TXN
TXNRD1
TXNRD2
UCP2
VIMP
