# Supplementary material for: Identification of a Novel Oxidative Stress-Based Molecular Classification and Treatment Vulnerabilities in WHO Grade 2/3 Meningiomas
Source: Oncol Res. 2025 Sep 26;33(10):2903–21. doi: 10.32604/or.2025.066308 (PMC12494116; doi:10.32604/or.2025.066308)
Supplement: Supplementary file 7 [file OncolRes-33-66308-s007.xlsx]

## Sheet: Sheet1
Gene name	Primer sequence (5’-3’)
AOX1	Forward, TGTCGATCCTGAAACAATGCTG
	Reverse, GGTGATGGGGTTGTATCGTGA
FOXM1	Forward, CGTCGGCCACTGATTCTCAAA
	Reverse, GGCAGGGGATCTCTTAGGTTC
GPX3	Forward, AGAGCCGGGGACAAGAGAA
	Reverse, ATTTGCCAGCATACTGCTTGA
PRNP	Forward, AGTCAGTGGAACAAGCCGAG
	Reverse, CTGCCGAAATGTATGATGGGC
SEPP1	Forward, AAAGCTCCTTATGTAAGCAACCC
	Reverse, AAAGCTCCTTATGTAAGCAACCC
GAPDH	Forward, CTGGGCTACACTGAGCACC
	Reverse, AAGTGGTCGTTGAGGGCAATG
