# Supplementary material for: Identification of a Novel Oxidative Stress-Based Molecular Classification and Treatment Vulnerabilities in WHO Grade 2/3 Meningiomas
Source: Oncol Res. 2025 Sep 26;33(10):2903–21. doi: 10.32604/or.2025.066308 (PMC12494116; doi:10.32604/or.2025.066308)
Supplement: Supplementary file 8 [file OncolRes-33-66308-s008.xlsx]

## Sheet: Sheet1
Sample	Group
M1	Cluster1
M10	Cluster1
M100	Cluster2
M101	Cluster2
M102	Cluster2
M103	Cluster1
M104	Cluster2
M106	Cluster2
M107	Cluster1
M108	Cluster2
M110	Cluster2
M111	Cluster2
M112	Cluster1
M113	Cluster2
M114	Cluster2
M115	Cluster2
M116	Cluster2
M117	Cluster2
M119	Cluster2
M12	Cluster2
M120	Cluster2
M122	Cluster1
M123	Cluster2
M124	Cluster2
M125	Cluster2
M126	Cluster2
M13	Cluster1
M14	Cluster2
M15	Cluster2
M17	Cluster2
M18	Cluster2
M181	Cluster2
M184	Cluster1
M188	Cluster1
M19	Cluster2
M192	Cluster1
M198	Cluster1
M2	Cluster1
M20	Cluster1
M21	Cluster2
M215	Cluster2
M219	Cluster1
M224	Cluster2
M228	Cluster1
M23	Cluster2
M230	Cluster2
M231	Cluster2
M232	Cluster2
M233	Cluster1
M234	Cluster1
M3	Cluster1
M4	Cluster1
M43	Cluster2
M44	Cluster1
M45	Cluster1
M46	Cluster1
M47	Cluster2
M48	Cluster1
M51	Cluster2
M52	Cluster1
M53	Cluster1
M54	Cluster1
M55	Cluster2
M56	Cluster2
M57	Cluster2
M58	Cluster2
M59	Cluster2
M6	Cluster2
M60	Cluster2
M61	Cluster2
M62	Cluster2
M63	Cluster2
M65	Cluster2
M68	Cluster2
M69	Cluster2
M7	Cluster1
M70	Cluster2
M72	Cluster2
M73	Cluster2
M74	Cluster2
M75	Cluster2
M76	Cluster2
M77	Cluster2
M79	Cluster2
M8	Cluster2
M80	Cluster2
M83	Cluster2
M86	Cluster2
M89	Cluster2
M9	Cluster1
M91	Cluster1
M92	Cluster1
M93	Cluster2
M94	Cluster2
M95	Cluster2
M96	Cluster2
M97	Cluster2
M98	Cluster2
M99	Cluster2
